# Supplementary material for: Empirical evidence that metabolic theory describes the temperature dependency of within-host parasite dynamics
Source: PLoS Biol. 2018 Feb 7;16(2):e2004608. doi: 10.1371/journal.pbio.2004608 (PMC5819823; doi:10.1371/journal.pbio.2004608)
Supplement: S1 Table — Equations for the different temperature models applied to parameters in the host–parasite equations (Eqs 1–3). (XLSX) [file pbio.2004608.s001.xlsx]

## Sheet: Sheet1
Parameter	Model name	Equation*	Hyper-parameters
Mean mortality rate (μ)	Sharpe-Schoolfield model with both lower and upper thresholds†		μ0, Eμ, EHμ, ELμ‡, THμ TLμ
Shape parameter in Weibull (βU, βE)	Sharpe-Schoolfield model with upper threshold		β0, Eβ, EHβ, THβ
Parasite growth rate (r)	Sharpe-Schoolfield model with upper threshold		r0, Er, EHr, THr
Parasite equilibrium abundance (q)	Sharpe-Schoolfield model with both lower and upper thresholds		q0, Eq EHq, ELq, THq,TLq
Parasite virulence (α)	Temperature-independent		α0
* T represents temperature in K, and takes nine discrete values in our study (see Table 1 in main text).
† Slight variation of the model was made for mortality, which tends to be lowest at intermediate temperatures while other rates tend to increase with temperature or peak at intermediate temperatures, according to metabolic theory (S1 Fig).
‡ The lower inactivation energy for the mean mortality rate was found to be non-estimable from our data, and was a key parameter affecting average lifespan of hosts. We therefore fixed this parameter to ELμ = 5×Eμ.
