# Supplementary material for: Empirical evidence that metabolic theory describes the temperature dependency of within-host parasite dynamics
Source: PLoS Biol. 2018 Feb 7;16(2):e2004608. doi: 10.1371/journal.pbio.2004608 (PMC5819823; doi:10.1371/journal.pbio.2004608)
Supplement: S2 Table — Parameterization of the lognormal priors on the discrete temperature parameters. DT, discrete temperature. (XLSX) [file pbio.2004608.s002.xlsx]

## Sheet: Sheet1
Parameter	Log mean	Log s.d.
Mean mortality rate (μ)	-2	1.2
Shape parameter in Weibull (βU, βE)	0	0.8
Parasite growth rate (r)	-2	0.8
Parasite equilibrium abundance (q)	4	1
Parasite virulence (α)	-10	1.5
