# Supplementary material for: Empirical evidence that metabolic theory describes the temperature dependency of within-host parasite dynamics
Source: PLoS Biol. 2018 Feb 7;16(2):e2004608. doi: 10.1371/journal.pbio.2004608 (PMC5819823; doi:10.1371/journal.pbio.2004608)
Supplement: S3 Table — Parameterization of the normal (†) and lognormal priors on the metabolic hyperparameters. MTE, metabolic theory of ecology. (XLSX) [file pbio.2004608.s003.xlsx]

## Sheet: Sheet1
Parameter	Description	Log mean	Log s.d.
μ0	Base mortality, μ	-4.8	0.03
Eμ	Activation energy for μ	-0.36	0.03
ELμ*	Lower inactivation energy for μ	4	0.08
EHμ	Upper inactivation energy for μ	0.7	0.03
TLμ†	Lower temperature threshold for μ	6	0.1
THμ†	Upper temperature threshold for μ	30	0.5
β0	Base shape parameter, β	0.8	0.8
Eβ	Activation energy for β	-1	0.5
EHβ	Upper inactivation energy for β	0.47	0.5
THβ†	Upper temperature threshold for β	29	0.1
r0	Base parasite mortality, r	-2	1
Er	Activation energy for r	-0.6	0.5
EHr	Upper inactivation energy for r	1.8	0.5
THr†	Upper temperature threshold for r	31	0.3
q0	Base parasite equilibrium abundance, q	4.8	1
Eq†	Activation energy for q	0	3
ELq	Lower inactivation energy for q	4.6	1
EHq	Upper inactivation energy for q	1.8	1
TLq†	Lower temperature threshold for q	9.5	0.3
THq†	Upper temperature threshold for q	23	0.3
α0	Constant parasite virulence	-10	3
* The parameter ELμ was initially included as a free parameter, but was non-estimable given our data so it was fixed at ELμ = 5×Eμ in the final model.
† Temperature parameters and the activation energy for q were allowed to be negative, so the parameterization of this parameter used the mean and standard deviation of the normal distribution, rather than log mean and log s.d. of the lognormal distribution as was assumed for all other parameters.
