# Supplementary material for: Empirical evidence that metabolic theory describes the temperature dependency of within-host parasite dynamics
Source: PLoS Biol. 2018 Feb 7;16(2):e2004608. doi: 10.1371/journal.pbio.2004608 (PMC5819823; doi:10.1371/journal.pbio.2004608)
Supplement: S4 Table — MLEs and SE for the host–parasite parameters from 15 clones of the data, estimated independently at each temperature. Parameters for which convergence of the MCMC chains could not be achieved are highlighted in yellow (R^>1.1), and parameters that converged but were not estimable are highlighted in red. DT, discrete temperature; MCMC, Markov chain Monte Carlo; MLE, maximum likelihood estimate. (XLSX) [file pbio.2004608.s004.xlsx]

## Sheet: Sheet1
Parameter	Temp.	Parameter estimate			Estimable?
	(°C)	MLE	SE
Mean mortality rate (μ)	6	0.0207361	0.00171952	1.01	yes
	9.5	0.00655777	0.000606406	1	yes
	11.8	0.0058165	0.000331797	1	yes
	16.2	0.00832607	0.000819178	1	yes
	20.1	0.0123396	0.000374896	1	yes
	24.3	0.0207889	0.00192212	1	yes
	27.4	0.0309475	0.00168777	1	yes
	29.7	0.0603594	0.00502403	1.02	yes
	33.3	0.309101	0.0154483	1	yes
Shape parameter in Weibull for unexposed hosts (βU)	6	1.12968	0.21306	1	yes
	9.5	1.0684	0.211627	1	yes
	11.8	1.6846	0.315538	1	yes
	16.2	2.40622	0.491843	1	yes
	20.1	7.09514	1.22208	1	yes
	24.3	2.50547	0.445219	1	yes
	27.4	1.76593	0.331704	1	yes
	29.7	1.94646	0.268153	1	yes
	33.3	2.11685	0.247927	1	yes
Shape parameter in Weibull for exposed hosts (βE)	6	2.09222	0.293663	1.02	yes
	9.5	1.77157	0.249406	1.01	yes
	11.8	2.88895	0.3758	1	yes
	16.2	2.08716	0.341171	1	yes
	20.1	2.64175	0.45583	1	yes
	24.3	2.80243	0.345516	1	yes
	27.4	2.87405	0.394447	1	yes
	29.7	2.00698	0.2588	1	yes
	33.3	1.90737	0.20608	1	yes
Parasite growth rate (r)	6	4.71557	1.73942	29.88
	9.5	3.42939	0.995387	12.24
	11.8	0.0754837	0.0011482	1	yes
	16.2	0.112339	0.0023763	1	yes
	20.1	0.115552	0.00219795	1	yes
	24.3	0.524144	0.0450862	1	yes
	27.4	0.391958	0.334934	1	yes
	29.7	0.0353174	0.00857979	1	yes
	33.3	0.976673	2.27413	1.01	no
Parasite equilibrium abundance (q)	6	4.23953	1.82418	30.02
	9.5	8.00896	22.8174	42.33
	11.8	156.504	2.1595	1	yes
	16.2	105.704	2.18845	1	yes
	20.1	135.867	3.3833	1	yes
	24.3	38.5337	1.07961	1	yes
	27.4	3.37999	0.292076	1	yes
	29.7	108.322	456.188	1.01	no
	33.3	0.383791	0.476101	1.01	no
Parasite virulence (α)	6	0.0089467	0.0059813	2.55
	9.5	0.00189263	0.00477039	2.41
	11.8	5.83915e-07	1.40685e-06	1	yes
	16.2	1.4347e-05	1.47501e-05	1	yes
	20.1	2.49285e-05	1.34578e-05	1	yes
	24.3	5.92783e-05	6.51347e-05	1	yes
	27.4	1.77529e-05	6.81894e-05	1.01	yes
	29.7	0.000460635	0.00333797	1.06	no
	33.3	0.0001251	0.000943243	1.06	no
