# Supplementary material for: Empirical evidence that metabolic theory describes the temperature dependency of within-host parasite dynamics
Source: PLoS Biol. 2018 Feb 7;16(2):e2004608. doi: 10.1371/journal.pbio.2004608 (PMC5819823; doi:10.1371/journal.pbio.2004608)
Supplement: S5 Table — Mean and standard deviation of temperature treatments. (XLSX) [file pbio.2004608.s005.xlsx]

## Sheet: Sheet1
Temperature Category (°C)	Mean Temperature (°C)	Standard Deviation (°C)
6	5.979	0.729
9.5	9.463	0.606
11.8	11.801	0.441
16.2	16.179	0.532
20.1	20.107	0.879
24.3	24.286	0.43
27.4	27.387	0.727
29.7	29.668	0.677
33.3	33.258	0.249
