# Supplementary material for: Empirical evidence that metabolic theory describes the temperature dependency of within-host parasite dynamics
Source: PLoS Biol. 2018 Feb 7;16(2):e2004608. doi: 10.1371/journal.pbio.2004608 (PMC5819823; doi:10.1371/journal.pbio.2004608)
Supplement: S6 Table — Mean fecundity (offspring produced per d) of individuals in the unexposed and exposed treatments across temperature. The 95% confidence intervals overlap at all temperatures excluding 29.7 °C. Exposed individuals at 29.7 °C appeared to have reduced reproduction during the four-d exposure period, despite having very low levels of infection (Table 1). (XLSX) [file pbio.2004608.s006.xlsx]

## Sheet: Sheet1
Temperature (°C)	Treatment	Mean fecundity (offspring/day)	95% CI
6	Unexposed	0.0816	0.0273 – 0.136
	Exposed	0.104	0.0634 – 0.144
9.5	Unexposed	0.843	0.498 – 1.19
	Exposed	1.19	0.980 – 1.40
11.8	Unexposed	1.83	1.48 – 2.17
	Exposed	2.08	1.98 – 2.18
16.2	Unexposed	3.09	2.88 – 3.30
	Exposed	2.87	2.73 – 3.01
20.1	Unexposed	3.61	3.45 – 3.78
	Exposed	3.34	3.15 – 3.53
24.3	Unexposed	2.67	2.44 – 2.90
	Exposed	2.47	2.33 – 2.61
27.4	Unexposed	2.34	1.87 – 2.81
	Exposed	1.92	1.77 – 2.08
29.7	Unexposed	2.62	2.21 – 3.03
	Exposed	1.45	1.16 – 1.73
33.3	Unexposed	0	0.000 – 0.000
	Exposed	0	0.000 – 0.000
