# Supplementary material for: Empirical evidence that metabolic theory describes the temperature dependency of within-host parasite dynamics
Source: PLoS Biol. 2018 Feb 7;16(2):e2004608. doi: 10.1371/journal.pbio.2004608 (PMC5819823; doi:10.1371/journal.pbio.2004608)
Supplement: S2 Data — (CSV) [file pbio.2004608.s014.csv]

	Day	ID	Treatment	Status	Offspring	Total_SPVs	Temperature
1	0	1	0	1	0	0	12
2	1	1	0	1	0	0	12
3	2	1	0	1	0	0	12
4	3	1	0	1	0	0	12
5	4	1	0	1	0	0	12
6	5	1	0	1	0	0	12
7	6	1	0	1	0	0	12
8	7	1	0	1	0	0	12
9	8	1	0	1	0	0	12
10	9	1	0	1	0	0	12
11	10	1	0	1	0	0	12
12	11	1	0	1	0	0	12
13	12	1	0	1	0	0	12
14	13	1	0	1	0	0	12
15	14	1	0	1	0	0	12
16	15	1	0	1	0	0	12
17	16	1	0	1	0	0	12
18	17	1	0	1	0	0	12
19	18	1	0	1	0	0	12
20	19	1	0	1	0	0	12
21	20	1	0	1	8	0	12
22	21	1	0	1	0	0	12
23	22	1	0	1	0	0	12
24	23	1	0	1	0	0	12
25	24	1	0	1	0	0	12
26	25	1	0	1	0	0	12
27	26	1	0	1	0	0	12
28	27	1	0	1	13	0	12
29	28	1	0	1	0	0	12
30	29	1	0	1	0	0	12
31	30	1	0	1	0	0	12
32	31	1	0	1	0	0	12
33	32	1	0	1	0	0	12
34	33	1	0	1	0	0	12
35	34	1	0	1	19	0	12
36	35	1	0	1	0	0	12
37	36	1	0	1	0	0	12
38	37	1	0	1	3	0	12
39	38	1	0	1	0	0	12
40	39	1	0	1	0	0	12
41	40	1	0	1	0	0	12
42	41	1	0	1	26	0	12
43	42	1	0	1	0	0	12
44	43	1	0	1	0	0	12
45	44	1	0	1	1	0	12
46	45	1	0	1	0	0	12
47	46	1	0	1	0	0	12
48	47	1	0	1	0	0	12
49	48	1	0	1	16	0	12
50	49	1	0	1	0	0	12
51	50	1	0	1	0	0	12
52	51	1	0	1	0	0	12
53	52	1	0	1	0	0	12
54	53	1	0	1	0	0	12
55	54	1	0	1	0	0	12
56	55	1	0	1	11	0	12
57	56	1	0	1	0	0	12
58	57	1	0	1	0	0	12
59	58	1	0	1	1	0	12
60	59	1	0	1	0	0	12
61	60	1	0	1	0	0	12
62	61	1	0	1	0	0	12
63	62	1	0	0	0	0	12
64	63	1	0	0	0	0	12
65	64	1	0	0	0	0	12
66	65	1	0	0	7	0	12
67	66	1	0	0	0	0	12
68	67	1	0	0	0	0	12
69	68	1	0	0	0	0	12
70	69	1	0	0	0	0	12
71	70	1	0	0	0	0	12
72	71	1	0	0	0	0	12
73	72	1	0	0	0	0	12
74	73	1	0	0	0	0	12
75	74	1	0	0	0	0	12
76	75	1	0	0	0	0	12
77	76	1	0	0	0	0	12
78	77	1	0	0	0	0	12
79	78	1	0	0	0	0	12
80	79	1	0	0	0	0	12
81	80	1	0	0	0	0	12
82	81	1	0	0	0	0	12
83	82	1	0	0	0	0	12
84	83	1	0	0	0	0	12
85	84	1	0	0	0	0	12
86	85	1	0	0	0	0	12
87	86	1	0	0	0	0	12
88	87	1	0	0	0	0	12
89	88	1	0	0	0	0	12
90	89	1	0	0	0	0	12
91	90	1	0	0	0	0	12
92	91	1	0	0	0	0	12
93	92	1	0	0	0	0	12
94	93	1	0	0	0	0	12
95	94	1	0	0	0	0	12
96	95	1	0	0	0	0	12
97	96	1	0	0	0	0	12
98	97	1	0	0	0	0	12
99	98	1	0	0	0	0	12
100	99	1	0	0	0	0	12
101	100	1	0	0	0	0	12
102	101	1	0	0	0	0	12
103	102	1	0	0	0	0	12
104	103	1	0	0	0	0	12
105	104	1	0	0	0	0	12
106	105	1	0	0	0	0	12
107	106	1	0	0	0	0	12
108	107	1	0	0	0	0	12
109	108	1	0	0	0	0	12
110	109	1	0	0	0	0	12
111	110	1	0	0	0	0	12
112	111	1	0	0	0	0	12
113	112	1	0	0	0	0	12
114	113	1	0	0	0	0	12
115	114	1	0	0	0	0	12
116	115	1	0	0	0	0	12
117	116	1	0	0	0	0	12
118	117	1	0	0	0	0	12
119	118	1	0	0	0	0	12
120	119	1	0	0	0	0	12
121	120	1	0	0	0	0	12
122	121	1	0	0	0	0	12
123	122	1	0	0	0	0	12
124	123	1	0	0	0	0	12
125	124	1	0	0	0	0	12
126	125	1	0	0	0	0	12
127	126	1	0	0	0	0	12
128	127	1	0	0	0	0	12
129	128	1	0	0	0	0	12
130	129	1	0	0	0	0	12
131	130	1	0	0	0	0	12
132	131	1	0	0	0	0	12
133	132	1	0	0	0	0	12
134	133	1	0	0	0	0	12
135	134	1	0	0	0	0	12
136	135	1	0	0	0	0	12
137	136	1	0	0	0	0	12
138	137	1	0	0	0	0	12
139	138	1	0	0	0	0	12
140	139	1	0	0	0	0	12
141	140	1	0	0	0	0	12
142	141	1	0	0	0	0	12
143	142	1	0	0	0	0	12
144	143	1	0	0	0	0	12
145	144	1	0	0	0	0	12
146	145	1	0	0	0	0	12
147	146	1	0	0	0	0	12
148	147	1	0	0	0	0	12
149	148	1	0	0	0	0	12
150	149	1	0	0	0	0	12
151	150	1	0	0	0	0	12
152	151	1	0	0	0	0	12
153	152	1	0	0	0	0	12
154	153	1	0	0	0	0	12
155	154	1	0	0	0	0	12
156	155	1	0	0	0	0	12
157	156	1	0	0	0	0	12
158	157	1	0	0	0	0	12
159	158	1	0	0	0	0	12
160	159	1	0	0	0	0	12
161	160	1	0	0	0	0	12
162	161	1	0	0	0	0	12
163	162	1	0	0	0	0	12
164	163	1	0	0	0	0	12
165	164	1	0	0	0	0	12
166	165	1	0	0	0	0	12
167	166	1	0	0	0	0	12
168	167	1	0	0	0	0	12
169	168	1	0	0	0	0	12
170	169	1	0	0	0	0	12
171	170	1	0	0	0	0	12
172	171	1	0	0	0	0	12
173	172	1	0	0	0	0	12
174	173	1	0	0	0	0	12
175	174	1	0	0	0	0	12
176	175	1	0	0	0	0	12
177	176	1	0	0	0	0	12
178	177	1	0	0	0	0	12
179	178	1	0	0	0	0	12
180	179	1	0	0	0	0	12
181	180	1	0	0	0	0	12
182	181	1	0	0	0	0	12
183	182	1	0	0	0	0	12
184	183	1	0	0	0	0	12
185	184	1	0	0	0	0	12
186	185	1	0	0	0	0	12
187	186	1	0	0	0	0	12
188	187	1	0	0	0	0	12
189	188	1	0	0	0	0	12
190	189	1	0	0	0	0	12
191	190	1	0	0	0	0	12
192	191	1	0	0	0	0	12
193	192	1	0	0	0	0	12
194	193	1	0	0	0	0	12
195	194	1	0	0	0	0	12
196	195	1	0	0	0	0	12
197	196	1	0	0	0	0	12
198	197	1	0	0	0	0	12
199	198	1	0	0	0	0	12
200	199	1	0	0	0	0	12
201	200	1	0	0	0	0	12
202	201	1	0	0	0	0	12
203	202	1	0	0	0	0	12
204	203	1	0	0	0	0	12
205	204	1	0	0	0	0	12
206	205	1	0	0	0	0	12
207	206	1	0	0	0	0	12
208	207	1	0	0	0	0	12
209	208	1	0	0	0	0	12
210	209	1	0	0	0	0	12
211	210	1	0	0	0	0	12
212	211	1	0	0	0	0	12
213	212	1	0	0	0	0	12
214	213	1	0	0	0	0	12
215	214	1	0	0	0	0	12
216	215	1	0	0	0	0	12
217	216	1	0	0	0	0	12
218	217	1	0	0	0	0	12
219	218	1	0	0	0	0	12
220	219	1	0	0	0	0	12
221	220	1	0	0	0	0	12
222	221	1	0	0	0	0	12
223	222	1	0	0	0	0	12
224	223	1	0	0	0	0	12
225	224	1	0	0	0	0	12
226	225	1	0	0	0	0	12
227	226	1	0	0	0	0	12
228	227	1	0	0	0	0	12
229	228	1	0	0	0	0	12
230	229	1	0	0	0	0	12
231	230	1	0	0	0	0	12
232	231	1	0	0	0	0	12
233	232	1	0	0	0	0	12
234	233	1	0	0	0	0	12
235	234	1	0	0	0	0	12
236	235	1	0	0	0	0	12
237	236	1	0	0	0	0	12
238	237	1	0	0	0	0	12
239	238	1	0	0	0	0	12
240	239	1	0	0	0	0	12
241	240	1	0	0	0	0	12
242	241	1	0	0	0	0	12
243	242	1	0	0	0	0	12
244	243	1	0	0	0	0	12
245	244	1	0	0	0	0	12
246	245	1	0	0	0	0	12
247	246	1	0	0	0	0	12
248	247	1	0	0	0	0	12
249	248	1	0	0	0	0	12
250	249	1	0	0	0	0	12
251	250	1	0	0	0	0	12
252	251	1	0	0	0	0	12
253	252	1	0	0	0	0	12
254	253	1	0	0	0	0	12
255	254	1	0	0	0	0	12
256	255	1	0	0	0	0	12
257	256	1	0	0	0	0	12
258	257	1	0	0	0	0	12
259	258	1	0	0	0	0	12
260	259	1	0	0	0	0	12
261	260	1	0	0	0	0	12
262	261	1	0	0	0	0	12
263	262	1	0	0	0	0	12
264	263	1	0	0	0	0	12
265	264	1	0	0	0	0	12
266	265	1	0	0	0	0	12
267	266	1	0	0	0	0	12
268	267	1	0	0	0	0	12
269	268	1	0	0	0	0	12
270	269	1	0	0	0	0	12
271	270	1	0	0	0	0	12
272	271	1	0	0	0	0	12
273	272	1	0	0	0	0	12
274	273	1	0	0	0	0	12
275	274	1	0	0	0	0	12
276	275	1	0	0	0	0	12
277	276	1	0	0	0	0	12
278	277	1	0	0	0	0	12
279	278	1	0	0	0	0	12
280	279	1	0	0	0	0	12
281	280	1	0	0	0	0	12
282	281	1	0	0	0	0	12
283	282	1	0	0	0	0	12
284	283	1	0	0	0	0	12
285	284	1	0	0	0	0	12
286	0	2	1	1	0	238	12
287	1	2	1	1	0	238	12
288	2	2	1	1	0	238	12
289	3	2	1	1	0	238	12
290	4	2	1	1	0	238	12
291	5	2	1	1	0	238	12
292	6	2	1	1	0	238	12
293	7	2	1	1	0	238	12
294	8	2	1	1	0	238	12
295	9	2	1	1	0	238	12
296	10	2	1	1	0	238	12
297	11	2	1	1	0	238	12
298	12	2	1	1	0	238	12
299	13	2	1	1	0	238	12
300	14	2	1	1	0	238	12
301	15	2	1	1	0	238	12
302	16	2	1	1	0	238	12
303	17	2	1	1	0	238	12
304	18	2	1	1	0	238	12
305	19	2	1	1	0	238	12
306	20	2	1	1	6	238	12
307	21	2	1	1	0	238	12
308	22	2	1	1	0	238	12
309	23	2	1	1	0	238	12
310	24	2	1	1	0	238	12
311	25	2	1	1	0	238	12
312	26	2	1	1	0	238	12
313	27	2	1	1	14	238	12
314	28	2	1	1	0	238	12
315	29	2	1	1	0	238	12
316	30	2	1	1	0	238	12
317	31	2	1	1	0	238	12
318	32	2	1	1	0	238	12
319	33	2	1	1	0	238	12
320	34	2	1	1	15	238	12
321	35	2	1	1	0	238	12
322	36	2	1	1	0	238	12
323	37	2	1	1	0	238	12
324	38	2	1	1	0	238	12
325	39	2	1	1	0	238	12
326	40	2	1	1	0	238	12
327	41	2	1	1	13	238	12
328	42	2	1	1	0	238	12
329	43	2	1	1	0	238	12
330	44	2	1	1	1	238	12
331	45	2	1	1	0	238	12
332	46	2	1	1	0	238	12
333	47	2	1	1	0	238	12
334	48	2	1	1	19	238	12
335	49	2	1	1	0	238	12
336	50	2	1	1	0	238	12
337	51	2	1	1	0	238	12
338	52	2	1	1	0	238	12
339	53	2	1	1	0	238	12
340	54	2	1	1	0	238	12
341	55	2	1	1	11	238	12
342	56	2	1	1	0	238	12
343	57	2	1	1	0	238	12
344	58	2	1	1	0	238	12
345	59	2	1	1	0	238	12
346	60	2	1	1	0	238	12
347	61	2	1	1	0	238	12
348	62	2	1	1	0	238	12
349	63	2	1	1	0	238	12
350	64	2	1	1	0	238	12
351	65	2	1	1	14	238	12
352	66	2	1	1	0	238	12
353	67	2	1	1	0	238	12
354	68	2	1	1	0	238	12
355	69	2	1	1	0	238	12
356	70	2	1	1	0	238	12
357	71	2	1	1	0	238	12
358	72	2	1	1	0	238	12
359	73	2	1	1	0	238	12
360	74	2	1	1	0	238	12
361	75	2	1	1	0	238	12
362	76	2	1	1	19	238	12
363	77	2	1	1	0	238	12
364	78	2	1	1	0	238	12
365	79	2	1	1	0	238	12
366	80	2	1	1	0	238	12
367	81	2	1	1	0	238	12
368	82	2	1	1	0	238	12
369	83	2	1	1	30	238	12
370	84	2	1	1	0	238	12
371	85	2	1	1	0	238	12
372	86	2	1	1	0	238	12
373	87	2	1	1	0	238	12
374	88	2	1	1	0	238	12
375	89	2	1	1	0	238	12
376	90	2	1	1	18	238	12
377	91	2	1	1	0	238	12
378	92	2	1	1	0	238	12
379	93	2	1	1	0	238	12
380	94	2	1	1	0	238	12
381	95	2	1	1	0	238	12
382	96	2	1	1	0	238	12
383	97	2	1	1	25	238	12
384	98	2	1	1	0	238	12
385	99	2	1	1	0	238	12
386	100	2	1	1	0	238	12
387	101	2	1	1	0	238	12
388	102	2	1	1	0	238	12
389	103	2	1	1	0	238	12
390	104	2	1	1	0	238	12
391	105	2	1	1	0	238	12
392	106	2	1	1	0	238	12
393	107	2	1	1	29	238	12
394	108	2	1	1	0	238	12
395	109	2	1	1	0	238	12
396	110	2	1	1	0	238	12
397	111	2	1	1	0	238	12
398	112	2	1	1	0	238	12
399	113	2	1	1	0	238	12
400	114	2	1	0	17	238	12
401	115	2	1	0	0	238	12
402	116	2	1	0	0	238	12
403	117	2	1	0	0	238	12
404	118	2	1	0	0	238	12
405	119	2	1	0	0	238	12
406	120	2	1	0	0	238	12
407	121	2	1	0	0	238	12
408	122	2	1	0	0	238	12
409	123	2	1	0	0	238	12
410	124	2	1	0	0	238	12
411	125	2	1	0	0	238	12
412	126	2	1	0	0	238	12
413	127	2	1	0	0	238	12
414	128	2	1	0	0	238	12
415	129	2	1	0	0	238	12
416	130	2	1	0	0	238	12
417	131	2	1	0	0	238	12
418	132	2	1	0	0	238	12
419	133	2	1	0	0	238	12
420	134	2	1	0	0	238	12
421	135	2	1	0	0	238	12
422	136	2	1	0	0	238	12
423	137	2	1	0	0	238	12
424	138	2	1	0	0	238	12
425	139	2	1	0	0	238	12
426	140	2	1	0	0	238	12
427	141	2	1	0	0	238	12
428	142	2	1	0	0	238	12
429	143	2	1	0	0	238	12
430	144	2	1	0	0	238	12
431	145	2	1	0	0	238	12
432	146	2	1	0	0	238	12
433	147	2	1	0	0	238	12
434	148	2	1	0	0	238	12
435	149	2	1	0	0	238	12
436	150	2	1	0	0	238	12
437	151	2	1	0	0	238	12
438	152	2	1	0	0	238	12
439	153	2	1	0	0	238	12
440	154	2	1	0	0	238	12
441	155	2	1	0	0	238	12
442	156	2	1	0	0	238	12
443	157	2	1	0	0	238	12
444	158	2	1	0	0	238	12
445	159	2	1	0	0	238	12
446	160	2	1	0	0	238	12
447	161	2	1	0	0	238	12
448	162	2	1	0	0	238	12
449	163	2	1	0	0	238	12
450	164	2	1	0	0	238	12
451	165	2	1	0	0	238	12
452	166	2	1	0	0	238	12
453	167	2	1	0	0	238	12
454	168	2	1	0	0	238	12
455	169	2	1	0	0	238	12
456	170	2	1	0	0	238	12
457	171	2	1	0	0	238	12
458	172	2	1	0	0	238	12
459	173	2	1	0	0	238	12
460	174	2	1	0	0	238	12
461	175	2	1	0	0	238	12
462	176	2	1	0	0	238	12
463	177	2	1	0	0	238	12
464	178	2	1	0	0	238	12
465	179	2	1	0	0	238	12
466	180	2	1	0	0	238	12
467	181	2	1	0	0	238	12
468	182	2	1	0	0	238	12
469	183	2	1	0	0	238	12
470	184	2	1	0	0	238	12
471	185	2	1	0	0	238	12
472	186	2	1	0	0	238	12
473	187	2	1	0	0	238	12
474	188	2	1	0	0	238	12
475	189	2	1	0	0	238	12
476	190	2	1	0	0	238	12
477	191	2	1	0	0	238	12
478	192	2	1	0	0	238	12
479	193	2	1	0	0	238	12
480	194	2	1	0	0	238	12
481	195	2	1	0	0	238	12
482	196	2	1	0	0	238	12
483	197	2	1	0	0	238	12
484	198	2	1	0	0	238	12
485	199	2	1	0	0	238	12
486	200	2	1	0	0	238	12
487	201	2	1	0	0	238	12
488	202	2	1	0	0	238	12
489	203	2	1	0	0	238	12
490	204	2	1	0	0	238	12
491	205	2	1	0	0	238	12
492	206	2	1	0	0	238	12
493	207	2	1	0	0	238	12
494	208	2	1	0	0	238	12
495	209	2	1	0	0	238	12
496	210	2	1	0	0	238	12
497	211	2	1	0	0	238	12
498	212	2	1	0	0	238	12
499	213	2	1	0	0	238	12
500	214	2	1	0	0	238	12
501	215	2	1	0	0	238	12
502	216	2	1	0	0	238	12
503	217	2	1	0	0	238	12
504	218	2	1	0	0	238	12
505	219	2	1	0	0	238	12
506	220	2	1	0	0	238	12
507	221	2	1	0	0	238	12
508	222	2	1	0	0	238	12
509	223	2	1	0	0	238	12
510	224	2	1	0	0	238	12
511	225	2	1	0	0	238	12
512	226	2	1	0	0	238	12
513	227	2	1	0	0	238	12
514	228	2	1	0	0	238	12
515	229	2	1	0	0	238	12
516	230	2	1	0	0	238	12
517	231	2	1	0	0	238	12
518	232	2	1	0	0	238	12
519	233	2	1	0	0	238	12
520	234	2	1	0	0	238	12
521	235	2	1	0	0	238	12
522	236	2	1	0	0	238	12
523	237	2	1	0	0	238	12
524	238	2	1	0	0	238	12
525	239	2	1	0	0	238	12
526	240	2	1	0	0	238	12
527	241	2	1	0	0	238	12
528	242	2	1	0	0	238	12
529	243	2	1	0	0	238	12
530	244	2	1	0	0	238	12
531	245	2	1	0	0	238	12
532	246	2	1	0	0	238	12
533	247	2	1	0	0	238	12
534	248	2	1	0	0	238	12
535	249	2	1	0	0	238	12
536	250	2	1	0	0	238	12
537	251	2	1	0	0	238	12
538	252	2	1	0	0	238	12
539	253	2	1	0	0	238	12
540	254	2	1	0	0	238	12
541	255	2	1	0	0	238	12
542	256	2	1	0	0	238	12
543	257	2	1	0	0	238	12
544	258	2	1	0	0	238	12
545	259	2	1	0	0	238	12
546	260	2	1	0	0	238	12
547	261	2	1	0	0	238	12
548	262	2	1	0	0	238	12
549	263	2	1	0	0	238	12
550	264	2	1	0	0	238	12
551	265	2	1	0	0	238	12
552	266	2	1	0	0	238	12
553	267	2	1	0	0	238	12
554	268	2	1	0	0	238	12
555	269	2	1	0	0	238	12
556	270	2	1	0	0	238	12
557	271	2	1	0	0	238	12
558	272	2	1	0	0	238	12
559	273	2	1	0	0	238	12
560	274	2	1	0	0	238	12
561	275	2	1	0	0	238	12
562	276	2	1	0	0	238	12
563	277	2	1	0	0	238	12
564	278	2	1	0	0	238	12
565	279	2	1	0	0	238	12
566	280	2	1	0	0	238	12
567	281	2	1	0	0	238	12
568	282	2	1	0	0	238	12
569	283	2	1	0	0	238	12
570	284	2	1	0	0	238	12
571	0	3	1	1	0	195	12
572	1	3	1	1	0	195	12
573	2	3	1	1	0	195	12
574	3	3	1	1	0	195	12
575	4	3	1	1	0	195	12
576	5	3	1	1	0	195	12
577	6	3	1	1	0	195	12
578	7	3	1	1	0	195	12
579	8	3	1	1	0	195	12
580	9	3	1	1	0	195	12
581	10	3	1	1	0	195	12
582	11	3	1	1	0	195	12
583	12	3	1	1	0	195	12
584	13	3	1	1	0	195	12
585	14	3	1	1	0	195	12
586	15	3	1	1	0	195	12
587	16	3	1	1	0	195	12
588	17	3	1	1	0	195	12
589	18	3	1	1	0	195	12
590	19	3	1	1	0	195	12
591	20	3	1	1	8	195	12
592	21	3	1	1	0	195	12
593	22	3	1	1	0	195	12
594	23	3	1	1	0	195	12
595	24	3	1	1	0	195	12
596	25	3	1	1	0	195	12
597	26	3	1	1	0	195	12
598	27	3	1	1	11	195	12
599	28	3	1	1	0	195	12
600	29	3	1	1	0	195	12
601	30	3	1	1	0	195	12
602	31	3	1	1	0	195	12
603	32	3	1	1	0	195	12
604	33	3	1	1	0	195	12
605	34	3	1	1	16	195	12
606	35	3	1	1	0	195	12
607	36	3	1	1	0	195	12
608	37	3	1	1	0	195	12
609	38	3	1	1	0	195	12
610	39	3	1	1	0	195	12
611	40	3	1	1	0	195	12
612	41	3	1	1	17	195	12
613	42	3	1	1	0	195	12
614	43	3	1	1	0	195	12
615	44	3	1	1	0	195	12
616	45	3	1	1	0	195	12
617	46	3	1	1	0	195	12
618	47	3	1	1	0	195	12
619	48	3	1	1	23	195	12
620	49	3	1	1	0	195	12
621	50	3	1	1	0	195	12
622	51	3	1	1	1	195	12
623	52	3	1	1	0	195	12
624	53	3	1	1	0	195	12
625	54	3	1	1	0	195	12
626	55	3	1	1	14	195	12
627	56	3	1	1	0	195	12
628	57	3	1	1	0	195	12
629	58	3	1	1	0	195	12
630	59	3	1	1	0	195	12
631	60	3	1	1	0	195	12
632	61	3	1	1	0	195	12
633	62	3	1	1	0	195	12
634	63	3	1	1	0	195	12
635	64	3	1	1	0	195	12
636	65	3	1	1	12	195	12
637	66	3	1	1	0	195	12
638	67	3	1	1	0	195	12
639	68	3	1	1	0	195	12
640	69	3	1	1	0	195	12
641	70	3	1	1	0	195	12
642	71	3	1	1	0	195	12
643	72	3	1	1	23	195	12
644	73	3	1	1	0	195	12
645	74	3	1	1	0	195	12
646	75	3	1	1	0	195	12
647	76	3	1	1	0	195	12
648	77	3	1	1	0	195	12
649	78	3	1	1	0	195	12
650	79	3	1	1	20	195	12
651	80	3	1	1	0	195	12
652	81	3	1	1	0	195	12
653	82	3	1	1	0	195	12
654	83	3	1	1	0	195	12
655	84	3	1	1	0	195	12
656	85	3	1	1	0	195	12
657	86	3	1	1	0	195	12
658	87	3	1	1	0	195	12
659	88	3	1	1	0	195	12
660	89	3	1	1	0	195	12
661	90	3	1	1	28	195	12
662	91	3	1	1	0	195	12
663	92	3	1	1	0	195	12
664	93	3	1	1	0	195	12
665	94	3	1	1	0	195	12
666	95	3	1	1	0	195	12
667	96	3	1	1	0	195	12
668	97	3	1	1	33	195	12
669	98	3	1	1	0	195	12
670	99	3	1	1	0	195	12
671	100	3	1	1	0	195	12
672	101	3	1	1	0	195	12
673	102	3	1	1	0	195	12
674	103	3	1	1	0	195	12
675	104	3	1	1	32	195	12
676	105	3	1	1	0	195	12
677	106	3	1	1	0	195	12
678	107	3	1	1	0	195	12
679	108	3	1	1	0	195	12
680	109	3	1	1	0	195	12
681	110	3	1	1	0	195	12
682	111	3	1	1	25	195	12
683	112	3	1	1	0	195	12
684	113	3	1	1	0	195	12
685	114	3	1	1	0	195	12
686	115	3	1	1	0	195	12
687	116	3	1	1	0	195	12
688	117	3	1	1	0	195	12
689	118	3	1	1	0	195	12
690	119	3	1	1	0	195	12
691	120	3	1	1	0	195	12
692	121	3	1	1	25	195	12
693	122	3	1	1	0	195	12
694	123	3	1	1	0	195	12
695	124	3	1	1	0	195	12
696	125	3	1	1	0	195	12
697	126	3	1	1	0	195	12
698	127	3	1	1	0	195	12
699	128	3	1	1	22	195	12
700	129	3	1	1	0	195	12
701	130	3	1	1	0	195	12
702	131	3	1	1	0	195	12
703	132	3	1	1	0	195	12
704	133	3	1	1	0	195	12
705	134	3	1	1	0	195	12
706	135	3	1	1	0	195	12
707	136	3	1	1	0	195	12
708	137	3	1	1	0	195	12
709	138	3	1	1	0	195	12
710	139	3	1	1	26	195	12
711	140	3	1	1	0	195	12
712	141	3	1	1	0	195	12
713	142	3	1	1	0	195	12
714	143	3	1	1	0	195	12
715	144	3	1	1	0	195	12
716	145	3	1	1	0	195	12
717	146	3	1	1	23	195	12
718	147	3	1	1	0	195	12
719	148	3	1	1	0	195	12
720	149	3	1	1	0	195	12
721	150	3	1	1	0	195	12
722	151	3	1	1	0	195	12
723	152	3	1	1	0	195	12
724	153	3	1	1	28	195	12
725	154	3	1	1	0	195	12
726	155	3	1	1	0	195	12
727	156	3	1	1	0	195	12
728	157	3	1	1	0	195	12
729	158	3	1	1	0	195	12
730	159	3	1	1	0	195	12
731	160	3	1	1	0	195	12
732	161	3	1	1	0	195	12
733	162	3	1	1	0	195	12
734	163	3	1	1	17	195	12
735	164	3	1	1	0	195	12
736	165	3	1	1	0	195	12
737	166	3	1	1	0	195	12
738	167	3	1	1	0	195	12
739	168	3	1	1	0	195	12
740	169	3	1	0	0	195	12
741	170	3	1	0	0	195	12
742	171	3	1	0	0	195	12
743	172	3	1	0	0	195	12
744	173	3	1	0	0	195	12
745	174	3	1	0	0	195	12
746	175	3	1	0	0	195	12
747	176	3	1	0	0	195	12
748	177	3	1	0	0	195	12
749	178	3	1	0	0	195	12
750	179	3	1	0	0	195	12
751	180	3	1	0	0	195	12
752	181	3	1	0	0	195	12
753	182	3	1	0	0	195	12
754	183	3	1	0	0	195	12
755	184	3	1	0	0	195	12
756	185	3	1	0	0	195	12
757	186	3	1	0	0	195	12
758	187	3	1	0	0	195	12
759	188	3	1	0	0	195	12
760	189	3	1	0	0	195	12
761	190	3	1	0	0	195	12
762	191	3	1	0	0	195	12
763	192	3	1	0	0	195	12
764	193	3	1	0	0	195	12
765	194	3	1	0	0	195	12
766	195	3	1	0	0	195	12
767	196	3	1	0	0	195	12
768	197	3	1	0	0	195	12
769	198	3	1	0	0	195	12
770	199	3	1	0	0	195	12
771	200	3	1	0	0	195	12
772	201	3	1	0	0	195	12
773	202	3	1	0	0	195	12
774	203	3	1	0	0	195	12
775	204	3	1	0	0	195	12
776	205	3	1	0	0	195	12
777	206	3	1	0	0	195	12
778	207	3	1	0	0	195	12
779	208	3	1	0	0	195	12
780	209	3	1	0	0	195	12
781	210	3	1	0	0	195	12
782	211	3	1	0	0	195	12
783	212	3	1	0	0	195	12
784	213	3	1	0	0	195	12
785	214	3	1	0	0	195	12
786	215	3	1	0	0	195	12
787	216	3	1	0	0	195	12
788	217	3	1	0	0	195	12
789	218	3	1	0	0	195	12
790	219	3	1	0	0	195	12
791	220	3	1	0	0	195	12
792	221	3	1	0	0	195	12
793	222	3	1	0	0	195	12
794	223	3	1	0	0	195	12
795	224	3	1	0	0	195	12
796	225	3	1	0	0	195	12
797	226	3	1	0	0	195	12
798	227	3	1	0	0	195	12
799	228	3	1	0	0	195	12
800	229	3	1	0	0	195	12
801	230	3	1	0	0	195	12
802	231	3	1	0	0	195	12
803	232	3	1	0	0	195	12
804	233	3	1	0	0	195	12
805	234	3	1	0	0	195	12
806	235	3	1	0	0	195	12
807	236	3	1	0	0	195	12
808	237	3	1	0	0	195	12
809	238	3	1	0	0	195	12
810	239	3	1	0	0	195	12
811	240	3	1	0	0	195	12
812	241	3	1	0	0	195	12
813	242	3	1	0	0	195	12
814	243	3	1	0	0	195	12
815	244	3	1	0	0	195	12
816	245	3	1	0	0	195	12
817	246	3	1	0	0	195	12
818	247	3	1	0	0	195	12
819	248	3	1	0	0	195	12
820	249	3	1	0	0	195	12
821	250	3	1	0	0	195	12
822	251	3	1	0	0	195	12
823	252	3	1	0	0	195	12
824	253	3	1	0	0	195	12
825	254	3	1	0	0	195	12
826	255	3	1	0	0	195	12
827	256	3	1	0	0	195	12
828	257	3	1	0	0	195	12
829	258	3	1	0	0	195	12
830	259	3	1	0	0	195	12
831	260	3	1	0	0	195	12
832	261	3	1	0	0	195	12
833	262	3	1	0	0	195	12
834	263	3	1	0	0	195	12
835	264	3	1	0	0	195	12
836	265	3	1	0	0	195	12
837	266	3	1	0	0	195	12
838	267	3	1	0	0	195	12
839	268	3	1	0	0	195	12
840	269	3	1	0	0	195	12
841	270	3	1	0	0	195	12
842	271	3	1	0	0	195	12
843	272	3	1	0	0	195	12
844	273	3	1	0	0	195	12
845	274	3	1	0	0	195	12
846	275	3	1	0	0	195	12
847	276	3	1	0	0	195	12
848	277	3	1	0	0	195	12
849	278	3	1	0	0	195	12
850	279	3	1	0	0	195	12
851	280	3	1	0	0	195	12
852	281	3	1	0	0	195	12
853	282	3	1	0	0	195	12
854	283	3	1	0	0	195	12
855	284	3	1	0	0	195	12
856	0	4	0	1	0	0	12
857	1	4	0	1	0	0	12
858	2	4	0	1	0	0	12
859	3	4	0	1	0	0	12
860	4	4	0	1	0	0	12
861	5	4	0	1	0	0	12
862	6	4	0	1	0	0	12
863	7	4	0	1	0	0	12
864	8	4	0	1	0	0	12
865	9	4	0	1	0	0	12
866	10	4	0	1	0	0	12
867	11	4	0	1	0	0	12
868	12	4	0	1	0	0	12
869	13	4	0	1	0	0	12
870	14	4	0	1	0	0	12
871	15	4	0	1	0	0	12
872	16	4	0	1	9	0	12
873	17	4	0	1	0	0	12
874	18	4	0	1	0	0	12
875	19	4	0	1	0	0	12
876	20	4	0	1	0	0	12
877	21	4	0	1	0	0	12
878	22	4	0	1	0	0	12
879	23	4	0	1	0	0	12
880	24	4	0	1	0	0	12
881	25	4	0	1	0	0	12
882	26	4	0	1	0	0	12
883	27	4	0	1	13	0	12
884	28	4	0	1	0	0	12
885	29	4	0	1	0	0	12
886	30	4	0	1	0	0	12
887	31	4	0	1	0	0	12
888	32	4	0	1	0	0	12
889	33	4	0	1	0	0	12
890	34	4	0	1	18	0	12
891	35	4	0	1	0	0	12
892	36	4	0	1	0	0	12
893	37	4	0	1	0	0	12
894	38	4	0	1	0	0	12
895	39	4	0	1	0	0	12
896	40	4	0	1	0	0	12
897	41	4	0	1	21	0	12
898	42	4	0	1	0	0	12
899	43	4	0	1	0	0	12
900	44	4	0	1	0	0	12
901	45	4	0	1	0	0	12
902	46	4	0	1	0	0	12
903	47	4	0	1	0	0	12
904	48	4	0	1	18	0	12
905	49	4	0	1	0	0	12
906	50	4	0	1	0	0	12
907	51	4	0	1	0	0	12
908	52	4	0	1	0	0	12
909	53	4	0	1	0	0	12
910	54	4	0	1	0	0	12
911	55	4	0	1	25	0	12
912	56	4	0	1	0	0	12
913	57	4	0	1	0	0	12
914	58	4	0	1	1	0	12
915	59	4	0	1	0	0	12
916	60	4	0	1	0	0	12
917	61	4	0	1	0	0	12
918	62	4	0	1	13	0	12
919	63	4	0	1	0	0	12
920	64	4	0	1	0	0	12
921	65	4	0	1	0	0	12
922	66	4	0	1	0	0	12
923	67	4	0	1	0	0	12
924	68	4	0	1	0	0	12
925	69	4	0	1	1	0	12
926	70	4	0	1	0	0	12
927	71	4	0	1	0	0	12
928	72	4	0	1	31	0	12
929	73	4	0	1	0	0	12
930	74	4	0	1	0	0	12
931	75	4	0	1	0	0	12
932	76	4	0	1	0	0	12
933	77	4	0	1	0	0	12
934	78	4	0	1	0	0	12
935	79	4	0	1	27	0	12
936	80	4	0	1	0	0	12
937	81	4	0	1	0	0	12
938	82	4	0	1	0	0	12
939	83	4	0	1	0	0	12
940	84	4	0	1	0	0	12
941	85	4	0	1	0	0	12
942	86	4	0	1	23	0	12
943	87	4	0	1	0	0	12
944	88	4	0	1	0	0	12
945	89	4	0	1	0	0	12
946	90	4	0	1	1	0	12
947	91	4	0	1	0	0	12
948	92	4	0	1	0	0	12
949	93	4	0	1	30	0	12
950	94	4	0	1	0	0	12
951	95	4	0	1	0	0	12
952	96	4	0	1	0	0	12
953	97	4	0	1	1	0	12
954	98	4	0	1	0	0	12
955	99	4	0	1	0	0	12
956	100	4	0	1	0	0	12
957	101	4	0	1	0	0	12
958	102	4	0	1	0	0	12
959	103	4	0	1	0	0	12
960	104	4	0	1	35	0	12
961	105	4	0	1	0	0	12
962	106	4	0	1	0	0	12
963	107	4	0	1	4	0	12
964	108	4	0	1	0	0	12
965	109	4	0	1	0	0	12
966	110	4	0	1	0	0	12
967	111	4	0	1	33	0	12
968	112	4	0	1	0	0	12
969	113	4	0	1	0	0	12
970	114	4	0	1	1	0	12
971	115	4	0	1	0	0	12
972	116	4	0	1	0	0	12
973	117	4	0	1	0	0	12
974	118	4	0	1	12	0	12
975	119	4	0	1	0	0	12
976	120	4	0	1	0	0	12
977	121	4	0	1	4	0	12
978	122	4	0	1	0	0	12
979	123	4	0	1	0	0	12
980	124	4	0	1	0	0	12
981	125	4	0	1	0	0	12
982	126	4	0	1	0	0	12
983	127	4	0	1	0	0	12
984	128	4	0	1	23	0	12
985	129	4	0	1	0	0	12
986	130	4	0	1	0	0	12
987	131	4	0	1	0	0	12
988	132	4	0	1	0	0	12
989	133	4	0	1	0	0	12
990	134	4	0	1	0	0	12
991	135	4	0	1	32	0	12
992	136	4	0	1	0	0	12
993	137	4	0	1	0	0	12
994	138	4	0	1	0	0	12
995	139	4	0	1	0	0	12
996	140	4	0	1	0	0	12
997	141	4	0	1	0	0	12
998	142	4	0	1	0	0	12
999	143	4	0	1	0	0	12
1000	144	4	0	1	0	0	12
1001	145	4	0	1	0	0	12
1002	146	4	0	1	23	0	12
1003	147	4	0	1	0	0	12
1004	148	4	0	1	0	0	12
1005	149	4	0	1	0	0	12
1006	150	4	0	1	0	0	12
1007	151	4	0	1	0	0	12
1008	152	4	0	1	0	0	12
1009	153	4	0	1	35	0	12
1010	154	4	0	1	0	0	12
1011	155	4	0	1	0	0	12
1012	156	4	0	1	0	0	12
1013	157	4	0	1	0	0	12
1014	158	4	0	1	0	0	12
1015	159	4	0	1	0	0	12
1016	160	4	0	1	14	0	12
1017	161	4	0	1	0	0	12
1018	162	4	0	1	0	0	12
1019	163	4	0	1	0	0	12
1020	164	4	0	1	0	0	12
1021	165	4	0	1	0	0	12
1022	166	4	0	1	0	0	12
1023	167	4	0	1	0	0	12
1024	168	4	0	1	0	0	12
1025	169	4	0	1	0	0	12
1026	170	4	0	1	28	0	12
1027	171	4	0	1	0	0	12
1028	172	4	0	1	0	0	12
1029	173	4	0	1	0	0	12
1030	174	4	0	1	0	0	12
1031	175	4	0	1	0	0	12
1032	176	4	0	1	0	0	12
1033	177	4	0	1	0	0	12
1034	178	4	0	1	0	0	12
1035	179	4	0	1	0	0	12
1036	180	4	0	1	0	0	12
1037	181	4	0	1	19	0	12
1038	182	4	0	1	0	0	12
1039	183	4	0	1	0	0	12
1040	184	4	0	1	0	0	12
1041	185	4	0	1	0	0	12
1042	186	4	0	1	0	0	12
1043	187	4	0	1	0	0	12
1044	188	4	0	1	22	0	12
1045	189	4	0	1	0	0	12
1046	190	4	0	1	0	0	12
1047	191	4	0	1	0	0	12
1048	192	4	0	1	0	0	12
1049	193	4	0	1	0	0	12
1050	194	4	0	1	0	0	12
1051	195	4	0	1	0	0	12
1052	196	4	0	1	0	0	12
1053	197	4	0	1	0	0	12
1054	198	4	0	1	7	0	12
1055	199	4	0	1	0	0	12
1056	200	4	0	1	0	0	12
1057	201	4	0	1	0	0	12
1058	202	4	0	1	0	0	12
1059	203	4	0	1	0	0	12
1060	204	4	0	1	0	0	12
1061	205	4	0	1	26	0	12
1062	206	4	0	1	0	0	12
1063	207	4	0	1	0	0	12
1064	208	4	0	1	0	0	12
1065	209	4	0	1	0	0	12
1066	210	4	0	1	0	0	12
1067	211	4	0	1	0	0	12
1068	212	4	0	1	0	0	12
1069	213	4	0	1	0	0	12
1070	214	4	0	1	0	0	12
1071	215	4	0	1	0	0	12
1072	216	4	0	1	18	0	12
1073	217	4	0	1	0	0	12
1074	218	4	0	1	0	0	12
1075	219	4	0	1	0	0	12
1076	220	4	0	1	0	0	12
1077	221	4	0	1	0	0	12
1078	222	4	0	1	0	0	12
1079	223	4	0	1	20	0	12
1080	224	4	0	1	0	0	12
1081	225	4	0	1	0	0	12
1082	226	4	0	1	0	0	12
1083	227	4	0	1	0	0	12
1084	228	4	0	1	0	0	12
1085	229	4	0	1	0	0	12
1086	230	4	0	1	1	0	12
1087	231	4	0	1	0	0	12
1088	232	4	0	1	0	0	12
1089	233	4	0	1	4	0	12
1090	234	4	0	1	0	0	12
1091	235	4	0	1	0	0	12
1092	236	4	0	1	0	0	12
1093	237	4	0	1	0	0	12
1094	238	4	0	1	0	0	12
1095	239	4	0	1	0	0	12
1096	240	4	0	1	8	0	12
1097	241	4	0	1	0	0	12
1098	242	4	0	1	0	0	12
1099	243	4	0	1	0	0	12
1100	244	4	0	1	0	0	12
1101	245	4	0	1	0	0	12
1102	246	4	0	1	0	0	12
1103	247	4	0	1	0	0	12
1104	248	4	0	1	0	0	12
1105	249	4	0	1	0	0	12
1106	250	4	0	1	0	0	12
1107	251	4	0	1	11	0	12
1108	252	4	0	1	0	0	12
1109	253	4	0	1	0	0	12
1110	254	4	0	1	0	0	12
1111	255	4	0	1	0	0	12
1112	256	4	0	1	0	0	12
1113	257	4	0	1	0	0	12
1114	258	4	0	1	10	0	12
1115	259	4	0	1	0	0	12
1116	260	4	0	1	0	0	12
1117	261	4	0	0	0	0	12
1118	262	4	0	0	0	0	12
1119	263	4	0	0	0	0	12
1120	264	4	0	0	0	0	12
1121	265	4	0	0	0	0	12
1122	266	4	0	0	0	0	12
1123	267	4	0	0	0	0	12
1124	268	4	0	0	0	0	12
1125	269	4	0	0	0	0	12
1126	270	4	0	0	0	0	12
1127	271	4	0	0	0	0	12
1128	272	4	0	0	0	0	12
1129	273	4	0	0	0	0	12
1130	274	4	0	0	0	0	12
1131	275	4	0	0	0	0	12
1132	276	4	0	0	0	0	12
1133	277	4	0	0	0	0	12
1134	278	4	0	0	0	0	12
1135	279	4	0	0	0	0	12
1136	280	4	0	0	0	0	12
1137	281	4	0	0	0	0	12
1138	282	4	0	0	0	0	12
1139	283	4	0	0	0	0	12
1140	284	4	0	0	0	0	12
1141	0	5	1	1	0	285	12
1142	1	5	1	1	0	285	12
1143	2	5	1	1	0	285	12
1144	3	5	1	1	0	285	12
1145	4	5	1	1	0	285	12
1146	5	5	1	1	0	285	12
1147	6	5	1	1	0	285	12
1148	7	5	1	1	0	285	12
1149	8	5	1	1	0	285	12
1150	9	5	1	1	0	285	12
1151	10	5	1	1	0	285	12
1152	11	5	1	1	0	285	12
1153	12	5	1	1	0	285	12
1154	13	5	1	1	0	285	12
1155	14	5	1	1	0	285	12
1156	15	5	1	1	0	285	12
1157	16	5	1	1	0	285	12
1158	17	5	1	1	0	285	12
1159	18	5	1	1	0	285	12
1160	19	5	1	1	0	285	12
1161	20	5	1	1	5	285	12
1162	21	5	1	1	0	285	12
1163	22	5	1	1	0	285	12
1164	23	5	1	1	0	285	12
1165	24	5	1	1	0	285	12
1166	25	5	1	1	0	285	12
1167	26	5	1	1	0	285	12
1168	27	5	1	1	16	285	12
1169	28	5	1	1	0	285	12
1170	29	5	1	1	0	285	12
1171	30	5	1	1	0	285	12
1172	31	5	1	1	0	285	12
1173	32	5	1	1	0	285	12
1174	33	5	1	1	0	285	12
1175	34	5	1	1	14	285	12
1176	35	5	1	1	0	285	12
1177	36	5	1	1	0	285	12
1178	37	5	1	1	0	285	12
1179	38	5	1	1	0	285	12
1180	39	5	1	1	0	285	12
1181	40	5	1	1	0	285	12
1182	41	5	1	1	28	285	12
1183	42	5	1	1	0	285	12
1184	43	5	1	1	0	285	12
1185	44	5	1	1	0	285	12
1186	45	5	1	1	0	285	12
1187	46	5	1	1	0	285	12
1188	47	5	1	1	0	285	12
1189	48	5	1	1	21	285	12
1190	49	5	1	1	0	285	12
1191	50	5	1	1	0	285	12
1192	51	5	1	1	0	285	12
1193	52	5	1	1	0	285	12
1194	53	5	1	1	0	285	12
1195	54	5	1	1	0	285	12
1196	55	5	1	1	8	285	12
1197	56	5	1	1	0	285	12
1198	57	5	1	1	0	285	12
1199	58	5	1	1	1	285	12
1200	59	5	1	1	0	285	12
1201	60	5	1	1	0	285	12
1202	61	5	1	1	0	285	12
1203	62	5	1	1	16	285	12
1204	63	5	1	1	0	285	12
1205	64	5	1	1	0	285	12
1206	65	5	1	1	0	285	12
1207	66	5	1	1	0	285	12
1208	67	5	1	1	0	285	12
1209	68	5	1	1	0	285	12
1210	69	5	1	1	0	285	12
1211	70	5	1	1	0	285	12
1212	71	5	1	1	0	285	12
1213	72	5	1	1	29	285	12
1214	73	5	1	1	0	285	12
1215	74	5	1	1	0	285	12
1216	75	5	1	1	0	285	12
1217	76	5	1	1	0	285	12
1218	77	5	1	1	0	285	12
1219	78	5	1	1	0	285	12
1220	79	5	1	1	28	285	12
1221	80	5	1	1	0	285	12
1222	81	5	1	1	0	285	12
1223	82	5	1	1	0	285	12
1224	83	5	1	1	0	285	12
1225	84	5	1	1	0	285	12
1226	85	5	1	1	0	285	12
1227	86	5	1	1	27	285	12
1228	87	5	1	1	0	285	12
1229	88	5	1	1	0	285	12
1230	89	5	1	1	0	285	12
1231	90	5	1	1	0	285	12
1232	91	5	1	1	0	285	12
1233	92	5	1	1	0	285	12
1234	93	5	1	1	0	285	12
1235	94	5	1	1	0	285	12
1236	95	5	1	1	0	285	12
1237	96	5	1	1	0	285	12
1238	97	5	1	1	25	285	12
1239	98	5	1	1	0	285	12
1240	99	5	1	1	0	285	12
1241	100	5	1	1	0	285	12
1242	101	5	1	1	0	285	12
1243	102	5	1	1	0	285	12
1244	103	5	1	1	0	285	12
1245	104	5	1	1	29	285	12
1246	105	5	1	1	0	285	12
1247	106	5	1	1	0	285	12
1248	107	5	1	1	1	285	12
1249	108	5	1	1	0	285	12
1250	109	5	1	1	0	285	12
1251	110	5	1	1	0	285	12
1252	111	5	1	1	28	285	12
1253	112	5	1	1	0	285	12
1254	113	5	1	1	0	285	12
1255	114	5	1	1	4	285	12
1256	115	5	1	1	0	285	12
1257	116	5	1	1	0	285	12
1258	117	5	1	1	0	285	12
1259	118	5	1	1	21	285	12
1260	119	5	1	1	0	285	12
1261	120	5	1	1	0	285	12
1262	121	5	1	1	1	285	12
1263	122	5	1	1	0	285	12
1264	123	5	1	1	0	285	12
1265	124	5	1	1	0	285	12
1266	125	5	1	1	0	285	12
1267	126	5	1	1	0	285	12
1268	127	5	1	1	0	285	12
1269	128	5	1	1	24	285	12
1270	129	5	1	1	0	285	12
1271	130	5	1	1	0	285	12
1272	131	5	1	1	0	285	12
1273	132	5	1	1	0	285	12
1274	133	5	1	1	0	285	12
1275	134	5	1	1	0	285	12
1276	135	5	1	1	0	285	12
1277	136	5	1	1	0	285	12
1278	137	5	1	1	0	285	12
1279	138	5	1	1	0	285	12
1280	139	5	1	1	13	285	12
1281	140	5	1	1	0	285	12
1282	141	5	1	1	0	285	12
1283	142	5	1	1	0	285	12
1284	143	5	1	1	0	285	12
1285	144	5	1	1	0	285	12
1286	145	5	1	1	0	285	12
1287	146	5	1	1	0	285	12
1288	147	5	1	1	0	285	12
1289	148	5	1	1	0	285	12
1290	149	5	1	1	0	285	12
1291	150	5	1	1	0	285	12
1292	151	5	1	1	0	285	12
1293	152	5	1	1	0	285	12
1294	153	5	1	1	21	285	12
1295	154	5	1	1	0	285	12
1296	155	5	1	1	0	285	12
1297	156	5	1	1	1	285	12
1298	157	5	1	1	0	285	12
1299	158	5	1	1	0	285	12
1300	159	5	1	1	0	285	12
1301	160	5	1	1	16	285	12
1302	161	5	1	1	0	285	12
1303	162	5	1	1	0	285	12
1304	163	5	1	1	1	285	12
1305	164	5	1	1	0	285	12
1306	165	5	1	1	0	285	12
1307	166	5	1	1	0	285	12
1308	167	5	1	1	0	285	12
1309	168	5	1	1	0	285	12
1310	169	5	1	1	0	285	12
1311	170	5	1	1	0	285	12
1312	171	5	1	1	0	285	12
1313	172	5	1	1	0	285	12
1314	173	5	1	1	0	285	12
1315	174	5	1	1	0	285	12
1316	175	5	1	1	0	285	12
1317	176	5	1	1	0	285	12
1318	177	5	1	1	1	285	12
1319	178	5	1	1	0	285	12
1320	179	5	1	1	0	285	12
1321	180	5	1	1	0	285	12
1322	181	5	1	1	0	285	12
1323	182	5	1	1	0	285	12
1324	183	5	1	1	0	285	12
1325	184	5	1	1	0	285	12
1326	185	5	1	1	0	285	12
1327	186	5	1	1	0	285	12
1328	187	5	1	1	0	285	12
1329	188	5	1	0	1	285	12
1330	189	5	1	0	0	285	12
1331	190	5	1	0	0	285	12
1332	191	5	1	0	0	285	12
1333	192	5	1	0	0	285	12
1334	193	5	1	0	0	285	12
1335	194	5	1	0	0	285	12
1336	195	5	1	0	0	285	12
1337	196	5	1	0	0	285	12
1338	197	5	1	0	0	285	12
1339	198	5	1	0	0	285	12
1340	199	5	1	0	0	285	12
1341	200	5	1	0	0	285	12
1342	201	5	1	0	0	285	12
1343	202	5	1	0	0	285	12
1344	203	5	1	0	0	285	12
1345	204	5	1	0	0	285	12
1346	205	5	1	0	0	285	12
1347	206	5	1	0	0	285	12
1348	207	5	1	0	0	285	12
1349	208	5	1	0	0	285	12
1350	209	5	1	0	0	285	12
1351	210	5	1	0	0	285	12
1352	211	5	1	0	0	285	12
1353	212	5	1	0	0	285	12
1354	213	5	1	0	0	285	12
1355	214	5	1	0	0	285	12
1356	215	5	1	0	0	285	12
1357	216	5	1	0	0	285	12
1358	217	5	1	0	0	285	12
1359	218	5	1	0	0	285	12
1360	219	5	1	0	0	285	12
1361	220	5	1	0	0	285	12
1362	221	5	1	0	0	285	12
1363	222	5	1	0	0	285	12
1364	223	5	1	0	0	285	12
1365	224	5	1	0	0	285	12
1366	225	5	1	0	0	285	12
1367	226	5	1	0	0	285	12
1368	227	5	1	0	0	285	12
1369	228	5	1	0	0	285	12
1370	229	5	1	0	0	285	12
1371	230	5	1	0	0	285	12
1372	231	5	1	0	0	285	12
1373	232	5	1	0	0	285	12
1374	233	5	1	0	0	285	12
1375	234	5	1	0	0	285	12
1376	235	5	1	0	0	285	12
1377	236	5	1	0	0	285	12
1378	237	5	1	0	0	285	12
1379	238	5	1	0	0	285	12
1380	239	5	1	0	0	285	12
1381	240	5	1	0	0	285	12
1382	241	5	1	0	0	285	12
1383	242	5	1	0	0	285	12
1384	243	5	1	0	0	285	12
1385	244	5	1	0	0	285	12
1386	245	5	1	0	0	285	12
1387	246	5	1	0	0	285	12
1388	247	5	1	0	0	285	12
1389	248	5	1	0	0	285	12
1390	249	5	1	0	0	285	12
1391	250	5	1	0	0	285	12
1392	251	5	1	0	0	285	12
1393	252	5	1	0	0	285	12
1394	253	5	1	0	0	285	12
1395	254	5	1	0	0	285	12
1396	255	5	1	0	0	285	12
1397	256	5	1	0	0	285	12
1398	257	5	1	0	0	285	12
1399	258	5	1	0	0	285	12
1400	259	5	1	0	0	285	12
1401	260	5	1	0	0	285	12
1402	261	5	1	0	0	285	12
1403	262	5	1	0	0	285	12
1404	263	5	1	0	0	285	12
1405	264	5	1	0	0	285	12
1406	265	5	1	0	0	285	12
1407	266	5	1	0	0	285	12
1408	267	5	1	0	0	285	12
1409	268	5	1	0	0	285	12
1410	269	5	1	0	0	285	12
1411	270	5	1	0	0	285	12
1412	271	5	1	0	0	285	12
1413	272	5	1	0	0	285	12
1414	273	5	1	0	0	285	12
1415	274	5	1	0	0	285	12
1416	275	5	1	0	0	285	12
1417	276	5	1	0	0	285	12
1418	277	5	1	0	0	285	12
1419	278	5	1	0	0	285	12
1420	279	5	1	0	0	285	12
1421	280	5	1	0	0	285	12
1422	281	5	1	0	0	285	12
1423	282	5	1	0	0	285	12
1424	283	5	1	0	0	285	12
1425	284	5	1	0	0	285	12
1426	0	7	0	1	0	0	12
1427	1	7	0	1	0	0	12
1428	2	7	0	1	0	0	12
1429	3	7	0	1	0	0	12
1430	4	7	0	1	0	0	12
1431	5	7	0	1	0	0	12
1432	6	7	0	1	0	0	12
1433	7	7	0	1	0	0	12
1434	8	7	0	1	0	0	12
1435	9	7	0	1	0	0	12
1436	10	7	0	1	0	0	12
1437	11	7	0	1	0	0	12
1438	12	7	0	1	0	0	12
1439	13	7	0	1	0	0	12
1440	14	7	0	1	0	0	12
1441	15	7	0	1	0	0	12
1442	16	7	0	1	0	0	12
1443	17	7	0	1	0	0	12
1444	18	7	0	1	0	0	12
1445	19	7	0	1	0	0	12
1446	20	7	0	1	0	0	12
1447	21	7	0	1	0	0	12
1448	22	7	0	1	0	0	12
1449	23	7	0	1	12	0	12
1450	24	7	0	1	0	0	12
1451	25	7	0	1	0	0	12
1452	26	7	0	1	0	0	12
1453	27	7	0	1	0	0	12
1454	28	7	0	1	0	0	12
1455	29	7	0	1	0	0	12
1456	30	7	0	1	21	0	12
1457	31	7	0	1	0	0	12
1458	32	7	0	1	0	0	12
1459	33	7	0	1	0	0	12
1460	34	7	0	1	0	0	12
1461	35	7	0	1	0	0	12
1462	36	7	0	1	0	0	12
1463	37	7	0	1	25	0	12
1464	38	7	0	1	0	0	12
1465	39	7	0	1	0	0	12
1466	40	7	0	1	0	0	12
1467	41	7	0	1	0	0	12
1468	42	7	0	1	0	0	12
1469	43	7	0	1	0	0	12
1470	44	7	0	1	19	0	12
1471	45	7	0	1	0	0	12
1472	46	7	0	1	0	0	12
1473	47	7	0	1	0	0	12
1474	48	7	0	1	0	0	12
1475	49	7	0	1	0	0	12
1476	50	7	0	1	0	0	12
1477	51	7	0	1	0	0	12
1478	52	7	0	1	0	0	12
1479	53	7	0	1	0	0	12
1480	54	7	0	1	0	0	12
1481	55	7	0	1	24	0	12
1482	56	7	0	1	0	0	12
1483	57	7	0	1	0	0	12
1484	58	7	0	1	0	0	12
1485	59	7	0	1	0	0	12
1486	60	7	0	1	0	0	12
1487	61	7	0	1	0	0	12
1488	62	7	0	1	8	0	12
1489	63	7	0	1	0	0	12
1490	64	7	0	1	0	0	12
1491	65	7	0	1	0	0	12
1492	66	7	0	1	0	0	12
1493	67	7	0	1	0	0	12
1494	68	7	0	1	0	0	12
1495	69	7	0	1	24	0	12
1496	70	7	0	1	0	0	12
1497	71	7	0	1	0	0	12
1498	72	7	0	1	0	0	12
1499	73	7	0	1	0	0	12
1500	74	7	0	1	0	0	12
1501	75	7	0	1	0	0	12
1502	76	7	0	1	20	0	12
1503	77	7	0	1	0	0	12
1504	78	7	0	1	0	0	12
1505	79	7	0	1	0	0	12
1506	80	7	0	1	0	0	12
1507	81	7	0	1	0	0	12
1508	82	7	0	1	0	0	12
1509	83	7	0	1	28	0	12
1510	84	7	0	1	0	0	12
1511	85	7	0	1	0	0	12
1512	86	7	0	1	0	0	12
1513	87	7	0	1	0	0	12
1514	88	7	0	1	0	0	12
1515	89	7	0	1	0	0	12
1516	90	7	0	1	0	0	12
1517	91	7	0	1	0	0	12
1518	92	7	0	1	0	0	12
1519	93	7	0	1	31	0	12
1520	94	7	0	1	0	0	12
1521	95	7	0	1	0	0	12
1522	96	7	0	1	0	0	12
1523	97	7	0	1	0	0	12
1524	98	7	0	1	0	0	12
1525	99	7	0	1	0	0	12
1526	100	7	0	1	37	0	12
1527	101	7	0	1	0	0	12
1528	102	7	0	1	0	0	12
1529	103	7	0	1	0	0	12
1530	104	7	0	1	0	0	12
1531	105	7	0	1	0	0	12
1532	106	7	0	1	0	0	12
1533	107	7	0	1	0	0	12
1534	108	7	0	1	0	0	12
1535	109	7	0	1	0	0	12
1536	110	7	0	1	0	0	12
1537	111	7	0	1	32	0	12
1538	112	7	0	1	0	0	12
1539	113	7	0	1	0	0	12
1540	114	7	0	1	0	0	12
1541	115	7	0	1	0	0	12
1542	116	7	0	1	0	0	12
1543	117	7	0	1	0	0	12
1544	118	7	0	1	39	0	12
1545	119	7	0	1	0	0	12
1546	120	7	0	1	0	0	12
1547	121	7	0	1	1	0	12
1548	122	7	0	1	0	0	12
1549	123	7	0	1	0	0	12
1550	124	7	0	1	0	0	12
1551	125	7	0	1	5	0	12
1552	126	7	0	1	0	0	12
1553	127	7	0	1	0	0	12
1554	128	7	0	1	0	0	12
1555	129	7	0	1	0	0	12
1556	130	7	0	1	0	0	12
1557	131	7	0	1	0	0	12
1558	132	7	0	1	0	0	12
1559	133	7	0	1	0	0	12
1560	134	7	0	1	0	0	12
1561	135	7	0	1	26	0	12
1562	136	7	0	1	0	0	12
1563	137	7	0	1	0	0	12
1564	138	7	0	1	0	0	12
1565	139	7	0	1	0	0	12
1566	140	7	0	1	0	0	12
1567	141	7	0	1	0	0	12
1568	142	7	0	1	20	0	12
1569	143	7	0	1	0	0	12
1570	144	7	0	1	0	0	12
1571	145	7	0	1	0	0	12
1572	146	7	0	1	0	0	12
1573	147	7	0	1	0	0	12
1574	148	7	0	1	0	0	12
1575	149	7	0	1	0	0	12
1576	150	7	0	1	0	0	12
1577	151	7	0	1	0	0	12
1578	152	7	0	1	0	0	12
1579	153	7	0	1	34	0	12
1580	154	7	0	1	0	0	12
1581	155	7	0	1	0	0	12
1582	156	7	0	1	1	0	12
1583	157	7	0	1	0	0	12
1584	158	7	0	1	0	0	12
1585	159	7	0	1	0	0	12
1586	160	7	0	1	32	0	12
1587	161	7	0	1	0	0	12
1588	162	7	0	1	0	0	12
1589	163	7	0	1	0	0	12
1590	164	7	0	1	0	0	12
1591	165	7	0	1	0	0	12
1592	166	7	0	1	0	0	12
1593	167	7	0	1	0	0	12
1594	168	7	0	1	0	0	12
1595	169	7	0	1	0	0	12
1596	170	7	0	1	20	0	12
1597	171	7	0	1	0	0	12
1598	172	7	0	1	0	0	12
1599	173	7	0	1	0	0	12
1600	174	7	0	1	0	0	12
1601	175	7	0	1	0	0	12
1602	176	7	0	1	0	0	12
1603	177	7	0	1	18	0	12
1604	178	7	0	1	0	0	12
1605	179	7	0	1	0	0	12
1606	180	7	0	1	0	0	12
1607	181	7	0	1	0	0	12
1608	182	7	0	1	0	0	12
1609	183	7	0	1	0	0	12
1610	184	7	0	1	0	0	12
1611	185	7	0	1	0	0	12
1612	186	7	0	1	0	0	12
1613	187	7	0	1	0	0	12
1614	188	7	0	1	24	0	12
1615	189	7	0	1	0	0	12
1616	190	7	0	1	0	0	12
1617	191	7	0	1	0	0	12
1618	192	7	0	1	0	0	12
1619	193	7	0	0	0	0	12
1620	194	7	0	0	0	0	12
1621	195	7	0	0	0	0	12
1622	196	7	0	0	0	0	12
1623	197	7	0	0	0	0	12
1624	198	7	0	0	0	0	12
1625	199	7	0	0	0	0	12
1626	200	7	0	0	0	0	12
1627	201	7	0	0	0	0	12
1628	202	7	0	0	0	0	12
1629	203	7	0	0	0	0	12
1630	204	7	0	0	0	0	12
1631	205	7	0	0	0	0	12
1632	206	7	0	0	0	0	12
1633	207	7	0	0	0	0	12
1634	208	7	0	0	0	0	12
1635	209	7	0	0	0	0	12
1636	210	7	0	0	0	0	12
1637	211	7	0	0	0	0	12
1638	212	7	0	0	0	0	12
1639	213	7	0	0	0	0	12
1640	214	7	0	0	0	0	12
1641	215	7	0	0	0	0	12
1642	216	7	0	0	0	0	12
1643	217	7	0	0	0	0	12
1644	218	7	0	0	0	0	12
1645	219	7	0	0	0	0	12
1646	220	7	0	0	0	0	12
1647	221	7	0	0	0	0	12
1648	222	7	0	0	0	0	12
1649	223	7	0	0	0	0	12
1650	224	7	0	0	0	0	12
1651	225	7	0	0	0	0	12
1652	226	7	0	0	0	0	12
1653	227	7	0	0	0	0	12
1654	228	7	0	0	0	0	12
1655	229	7	0	0	0	0	12
1656	230	7	0	0	0	0	12
1657	231	7	0	0	0	0	12
1658	232	7	0	0	0	0	12
1659	233	7	0	0	0	0	12
1660	234	7	0	0	0	0	12
1661	235	7	0	0	0	0	12
1662	236	7	0	0	0	0	12
1663	237	7	0	0	0	0	12
1664	238	7	0	0	0	0	12
1665	239	7	0	0	0	0	12
1666	240	7	0	0	0	0	12
1667	241	7	0	0	0	0	12
1668	242	7	0	0	0	0	12
1669	243	7	0	0	0	0	12
1670	244	7	0	0	0	0	12
1671	245	7	0	0	0	0	12
1672	246	7	0	0	0	0	12
1673	247	7	0	0	0	0	12
1674	248	7	0	0	0	0	12
1675	249	7	0	0	0	0	12
1676	250	7	0	0	0	0	12
1677	251	7	0	0	0	0	12
1678	252	7	0	0	0	0	12
1679	253	7	0	0	0	0	12
1680	254	7	0	0	0	0	12
1681	255	7	0	0	0	0	12
1682	256	7	0	0	0	0	12
1683	257	7	0	0	0	0	12
1684	258	7	0	0	0	0	12
1685	259	7	0	0	0	0	12
1686	260	7	0	0	0	0	12
1687	261	7	0	0	0	0	12
1688	262	7	0	0	0	0	12
1689	263	7	0	0	0	0	12
1690	264	7	0	0	0	0	12
1691	265	7	0	0	0	0	12
1692	266	7	0	0	0	0	12
1693	267	7	0	0	0	0	12
1694	268	7	0	0	0	0	12
1695	269	7	0	0	0	0	12
1696	270	7	0	0	0	0	12
1697	271	7	0	0	0	0	12
1698	272	7	0	0	0	0	12
1699	273	7	0	0	0	0	12
1700	274	7	0	0	0	0	12
1701	275	7	0	0	0	0	12
1702	276	7	0	0	0	0	12
1703	277	7	0	0	0	0	12
1704	278	7	0	0	0	0	12
1705	279	7	0	0	0	0	12
1706	280	7	0	0	0	0	12
1707	281	7	0	0	0	0	12
1708	282	7	0	0	0	0	12
1709	283	7	0	0	0	0	12
1710	284	7	0	0	0	0	12
1711	0	8	1	1	0	90	12
1712	1	8	1	1	0	90	12
1713	2	8	1	1	0	90	12
1714	3	8	1	1	0	90	12
1715	4	8	1	1	0	90	12
1716	5	8	1	1	0	90	12
1717	6	8	1	1	0	90	12
1718	7	8	1	1	0	90	12
1719	8	8	1	1	0	90	12
1720	9	8	1	1	0	90	12
1721	10	8	1	1	0	90	12
1722	11	8	1	1	0	90	12
1723	12	8	1	1	0	90	12
1724	13	8	1	1	0	90	12
1725	14	8	1	1	0	90	12
1726	15	8	1	1	0	90	12
1727	16	8	1	1	0	90	12
1728	17	8	1	1	0	90	12
1729	18	8	1	1	0	90	12
1730	19	8	1	1	0	90	12
1731	20	8	1	1	0	90	12
1732	21	8	1	1	0	90	12
1733	22	8	1	1	0	90	12
1734	23	8	1	1	0	90	12
1735	24	8	1	1	0	90	12
1736	25	8	1	1	0	90	12
1737	26	8	1	1	0	90	12
1738	27	8	1	1	8	90	12
1739	28	8	1	1	0	90	12
1740	29	8	1	1	0	90	12
1741	30	8	1	1	0	90	12
1742	31	8	1	1	0	90	12
1743	32	8	1	1	0	90	12
1744	33	8	1	1	0	90	12
1745	34	8	1	1	17	90	12
1746	35	8	1	1	0	90	12
1747	36	8	1	1	0	90	12
1748	37	8	1	1	1	90	12
1749	38	8	1	1	0	90	12
1750	39	8	1	1	0	90	12
1751	40	8	1	1	0	90	12
1752	41	8	1	1	20	90	12
1753	42	8	1	1	0	90	12
1754	43	8	1	1	0	90	12
1755	44	8	1	1	1	90	12
1756	45	8	1	1	0	90	12
1757	46	8	1	1	0	90	12
1758	47	8	1	1	0	90	12
1759	48	8	1	1	23	90	12
1760	49	8	1	1	0	90	12
1761	50	8	1	1	0	90	12
1762	51	8	1	1	2	90	12
1763	52	8	1	1	0	90	12
1764	53	8	1	1	0	90	12
1765	54	8	1	1	0	90	12
1766	55	8	1	1	0	90	12
1767	56	8	1	1	0	90	12
1768	57	8	1	1	0	90	12
1769	58	8	1	1	19	90	12
1770	59	8	1	1	0	90	12
1771	60	8	1	1	0	90	12
1772	61	8	1	1	0	90	12
1773	62	8	1	1	0	90	12
1774	63	8	1	1	0	90	12
1775	64	8	1	1	0	90	12
1776	65	8	1	1	18	90	12
1777	66	8	1	1	0	90	12
1778	67	8	1	1	0	90	12
1779	68	8	1	1	0	90	12
1780	69	8	1	1	0	90	12
1781	70	8	1	1	0	90	12
1782	71	8	1	1	0	90	12
1783	72	8	1	1	26	90	12
1784	73	8	1	1	0	90	12
1785	74	8	1	1	0	90	12
1786	75	8	1	1	0	90	12
1787	76	8	1	1	0	90	12
1788	77	8	1	1	0	90	12
1789	78	8	1	1	0	90	12
1790	79	8	1	1	0	90	12
1791	80	8	1	1	0	90	12
1792	81	8	1	1	0	90	12
1793	82	8	1	1	0	90	12
1794	83	8	1	1	24	90	12
1795	84	8	1	1	0	90	12
1796	85	8	1	1	0	90	12
1797	86	8	1	1	0	90	12
1798	87	8	1	1	0	90	12
1799	88	8	1	1	0	90	12
1800	89	8	1	1	0	90	12
1801	90	8	1	1	25	90	12
1802	91	8	1	1	0	90	12
1803	92	8	1	1	0	90	12
1804	93	8	1	1	0	90	12
1805	94	8	1	1	0	90	12
1806	95	8	1	1	0	90	12
1807	96	8	1	1	0	90	12
1808	97	8	1	1	21	90	12
1809	98	8	1	1	0	90	12
1810	99	8	1	1	0	90	12
1811	100	8	1	1	0	90	12
1812	101	8	1	1	0	90	12
1813	102	8	1	1	0	90	12
1814	103	8	1	1	0	90	12
1815	104	8	1	1	17	90	12
1816	105	8	1	1	0	90	12
1817	106	8	1	1	0	90	12
1818	107	8	1	1	0	90	12
1819	108	8	1	1	0	90	12
1820	109	8	1	1	0	90	12
1821	110	8	1	1	0	90	12
1822	111	8	1	1	0	90	12
1823	112	8	1	1	0	90	12
1824	113	8	1	1	0	90	12
1825	114	8	1	1	30	90	12
1826	115	8	1	1	0	90	12
1827	116	8	1	1	0	90	12
1828	117	8	1	1	0	90	12
1829	118	8	1	1	0	90	12
1830	119	8	1	1	0	90	12
1831	120	8	1	1	0	90	12
1832	121	8	1	1	16	90	12
1833	122	8	1	1	0	90	12
1834	123	8	1	1	0	90	12
1835	124	8	1	1	0	90	12
1836	125	8	1	1	0	90	12
1837	126	8	1	1	0	90	12
1838	127	8	1	1	0	90	12
1839	128	8	1	1	0	90	12
1840	129	8	1	1	0	90	12
1841	130	8	1	1	0	90	12
1842	131	8	1	1	0	90	12
1843	132	8	1	1	21	90	12
1844	133	8	1	1	0	90	12
1845	134	8	1	1	0	90	12
1846	135	8	1	1	0	90	12
1847	136	8	1	1	0	90	12
1848	137	8	1	1	0	90	12
1849	138	8	1	1	0	90	12
1850	139	8	1	1	23	90	12
1851	140	8	1	1	0	90	12
1852	141	8	1	1	0	90	12
1853	142	8	1	1	16	90	12
1854	143	8	1	1	0	90	12
1855	144	8	1	1	0	90	12
1856	145	8	1	1	0	90	12
1857	146	8	1	1	0	90	12
1858	147	8	1	1	0	90	12
1859	148	8	1	1	0	90	12
1860	149	8	1	1	0	90	12
1861	150	8	1	1	0	90	12
1862	151	8	1	1	0	90	12
1863	152	8	1	1	0	90	12
1864	153	8	1	1	0	90	12
1865	154	8	1	1	0	90	12
1866	155	8	1	1	0	90	12
1867	156	8	1	1	19	90	12
1868	157	8	1	1	0	90	12
1869	158	8	1	1	0	90	12
1870	159	8	1	1	0	90	12
1871	160	8	1	1	0	90	12
1872	161	8	1	1	0	90	12
1873	162	8	1	1	0	90	12
1874	163	8	1	1	0	90	12
1875	164	8	1	1	0	90	12
1876	165	8	1	1	0	90	12
1877	166	8	1	1	0	90	12
1878	167	8	1	1	0	90	12
1879	168	8	1	1	0	90	12
1880	169	8	1	1	0	90	12
1881	170	8	1	1	10	90	12
1882	171	8	1	1	0	90	12
1883	172	8	1	1	0	90	12
1884	173	8	1	1	0	90	12
1885	174	8	1	1	0	90	12
1886	175	8	1	1	0	90	12
1887	176	8	1	1	0	90	12
1888	177	8	1	1	0	90	12
1889	178	8	1	1	0	90	12
1890	179	8	1	1	0	90	12
1891	180	8	1	1	0	90	12
1892	181	8	1	1	0	90	12
1893	182	8	1	1	0	90	12
1894	183	8	1	1	0	90	12
1895	184	8	1	1	0	90	12
1896	185	8	1	1	0	90	12
1897	186	8	1	1	0	90	12
1898	187	8	1	1	0	90	12
1899	188	8	1	1	9	90	12
1900	189	8	1	1	0	90	12
1901	190	8	1	1	0	90	12
1902	191	8	1	1	0	90	12
1903	192	8	1	1	0	90	12
1904	193	8	1	1	0	90	12
1905	194	8	1	1	0	90	12
1906	195	8	1	1	0	90	12
1907	196	8	1	1	0	90	12
1908	197	8	1	1	0	90	12
1909	198	8	1	1	0	90	12
1910	199	8	1	1	0	90	12
1911	200	8	1	1	0	90	12
1912	201	8	1	1	0	90	12
1913	202	8	1	1	3	90	12
1914	203	8	1	1	0	90	12
1915	204	8	1	1	0	90	12
1916	205	8	1	1	0	90	12
1917	206	8	1	1	0	90	12
1918	207	8	1	1	0	90	12
1919	208	8	1	1	0	90	12
1920	209	8	1	1	0	90	12
1921	210	8	1	1	0	90	12
1922	211	8	1	1	0	90	12
1923	212	8	1	1	0	90	12
1924	213	8	1	1	0	90	12
1925	214	8	1	1	0	90	12
1926	215	8	1	1	0	90	12
1927	216	8	1	1	0	90	12
1928	217	8	1	1	0	90	12
1929	218	8	1	1	0	90	12
1930	219	8	1	1	0	90	12
1931	220	8	1	1	0	90	12
1932	221	8	1	1	0	90	12
1933	222	8	1	1	0	90	12
1934	223	8	1	1	0	90	12
1935	224	8	1	1	0	90	12
1936	225	8	1	1	0	90	12
1937	226	8	1	1	4	90	12
1938	227	8	1	1	0	90	12
1939	228	8	1	1	0	90	12
1940	229	8	1	1	0	90	12
1941	230	8	1	1	0	90	12
1942	231	8	1	1	0	90	12
1943	232	8	1	1	0	90	12
1944	233	8	1	1	0	90	12
1945	234	8	1	1	0	90	12
1946	235	8	1	1	0	90	12
1947	236	8	1	1	0	90	12
1948	237	8	1	1	0	90	12
1949	238	8	1	1	0	90	12
1950	239	8	1	1	0	90	12
1951	240	8	1	1	0	90	12
1952	241	8	1	1	0	90	12
1953	242	8	1	0	0	90	12
1954	243	8	1	0	0	90	12
1955	244	8	1	0	0	90	12
1956	245	8	1	0	0	90	12
1957	246	8	1	0	0	90	12
1958	247	8	1	0	0	90	12
1959	248	8	1	0	0	90	12
1960	249	8	1	0	0	90	12
1961	250	8	1	0	0	90	12
1962	251	8	1	0	0	90	12
1963	252	8	1	0	0	90	12
1964	253	8	1	0	0	90	12
1965	254	8	1	0	0	90	12
1966	255	8	1	0	0	90	12
1967	256	8	1	0	0	90	12
1968	257	8	1	0	0	90	12
1969	258	8	1	0	0	90	12
1970	259	8	1	0	0	90	12
1971	260	8	1	0	0	90	12
1972	261	8	1	0	0	90	12
1973	262	8	1	0	0	90	12
1974	263	8	1	0	0	90	12
1975	264	8	1	0	0	90	12
1976	265	8	1	0	0	90	12
1977	266	8	1	0	0	90	12
1978	267	8	1	0	0	90	12
1979	268	8	1	0	0	90	12
1980	269	8	1	0	0	90	12
1981	270	8	1	0	0	90	12
1982	271	8	1	0	0	90	12
1983	272	8	1	0	0	90	12
1984	273	8	1	0	0	90	12
1985	274	8	1	0	0	90	12
1986	275	8	1	0	0	90	12
1987	276	8	1	0	0	90	12
1988	277	8	1	0	0	90	12
1989	278	8	1	0	0	90	12
1990	279	8	1	0	0	90	12
1991	280	8	1	0	0	90	12
1992	281	8	1	0	0	90	12
1993	282	8	1	0	0	90	12
1994	283	8	1	0	0	90	12
1995	284	8	1	0	0	90	12
1996	0	9	1	1	0	303	12
1997	1	9	1	1	0	303	12
1998	2	9	1	1	0	303	12
1999	3	9	1	1	0	303	12
[truncated: 154,751 more rows]
